# Supplementary material for: Synthesis of nanostructured powders and thin films of iron sulfide from molecular precursors
Source: RSC Adv. 2018 Aug 15;8(51):29096–103. doi: 10.1039/c8ra04917c (PMC9084487; doi:10.1039/c8ra04917c)
Supplement: RA-008-C8RA04917C-s002 [file RA-008-C8RA04917C-s002.cif]

# Electronic Supplementary Material (ESI) for RSC Advances.
# This journal is © The Royal Society of Chemistry 2018

####################################################################### 
# 
# This file contains crystal structure data downloaded from the 
# Cambridge Structural Database (CSD) hosted by the Cambridge 
# Crystallographic Data Centre (CCDC).
# 
# Full information about CCDC data access policies and citation 
# guidelines are available at http://www.ccdc.cam.ac.uk/access/V1 
# 
# Audit and citation data items may have been added by the CCDC. 
# Please retain this information to preserve the provenance of 
# this file and to allow appropriate attribution of the data. 
# 
#######################################################################

data_s4988r
_database_code_depnum_ccdc_archive 'CCDC 1846996'
_audit_update_record             
;
2018-06-04 deposited with the CCDC.
2018-08-06 downloaded from the CCDC.
;
_audit_creation_date             2017-10-20
_audit_creation_method           
;
Olex2 1.2
(compiled 2017.08.10 svn.r3458 for OlexSys, GUI svn.r5381)
;
_shelx_SHELXL_version_number     2016/6
_chemical_name_common            ?
_chemical_name_systematic        ?
_chemical_formula_moiety         'C12 H21 Fe O3 S6'
_chemical_formula_sum            'C12 H21 Fe O3 S6'
_chemical_formula_weight         461.50
_chemical_melting_point          ?
_chemical_oxdiff_formula         'Fe S2 C6 H6 O'
loop_
_atom_type_symbol
_atom_type_description
_atom_type_scat_dispersion_real
_atom_type_scat_dispersion_imag
_atom_type_scat_source
C C 0.0033 0.0016 'International Tables Vol C Tables 4.2.6.8 and 6.1.1.4'
H H 0.0000 0.0000 'International Tables Vol C Tables 4.2.6.8 and 6.1.1.4'
Fe Fe 0.3463 0.8444 'International Tables Vol C Tables 4.2.6.8 and 6.1.1.4'
O O 0.0106 0.0060 'International Tables Vol C Tables 4.2.6.8 and 6.1.1.4'
S S 0.1246 0.1234 'International Tables Vol C Tables 4.2.6.8 and 6.1.1.4'

_shelx_space_group_comment       
;
The symmetry employed for this shelxl refinement is uniquely defined
by the following loop, which should always be used as a source of
symmetry information in preference to the above space-group names.
They are only intended as comments.
;
_space_group_crystal_system      monoclinic
_space_group_IT_number           14
_space_group_name_H-M_alt        'P 1 21/c 1'
_space_group_name_Hall           '-P 2ybc'
loop_
_space_group_symop_operation_xyz
'x, y, z'
'-x, y+1/2, -z+1/2'
'-x, -y, -z'
'x, -y-1/2, z-1/2'

_cell_length_a                   13.9928(3)
_cell_length_b                   15.6007(3)
_cell_length_c                   9.13185(19)
_cell_angle_alpha                90
_cell_angle_beta                 102.292(2)
_cell_angle_gamma                90
_cell_volume                     1947.76(7)
_cell_formula_units_Z            4
_cell_measurement_reflns_used    15438
_cell_measurement_temperature    150.00(2)
_cell_measurement_theta_max      26.3970
_cell_measurement_theta_min      2.6160
_shelx_estimated_absorpt_T_max   ?
_shelx_estimated_absorpt_T_min   ?
_exptl_absorpt_coefficient_mu    1.423
_exptl_absorpt_correction_T_max  1.00000
_exptl_absorpt_correction_T_min  0.74712
_exptl_absorpt_correction_type   multi-scan
_exptl_absorpt_process_details   
;
CrysAlisPro 1.171.39.30c (Rigaku Oxford Diffraction, 2017)
Empirical absorption correction using spherical harmonics,
 implemented in SCALE3 ABSPACK scaling algorithm.
;
_exptl_absorpt_special_details   ?
_exptl_crystal_colour            'clear red'
_exptl_crystal_colour_lustre     clear
_exptl_crystal_colour_primary    red
_exptl_crystal_density_diffrn    1.574
_exptl_crystal_density_meas      ?
_exptl_crystal_density_method    ?
_exptl_crystal_description       block
_exptl_crystal_F_000             956
loop_
_exptl_crystal_face_index_h
_exptl_crystal_face_index_k
_exptl_crystal_face_index_l
_exptl_crystal_face_perp_dist
15 -14 -2 0.0559
-19 8 2 0.0468
19 -8 -2 0.0468
-12 -17 2 0.0904
12 17 -2 0.0904
3 3 -13 0.2347
-3 -3 13 0.2347
-15 14 2 0.0559

_exptl_crystal_size_max          0.522
_exptl_crystal_size_mid          0.204
_exptl_crystal_size_min          0.094
loop_
_exptl_oxdiff_crystal_face_indexfrac_h
_exptl_oxdiff_crystal_face_indexfrac_k
_exptl_oxdiff_crystal_face_indexfrac_l
_exptl_oxdiff_crystal_face_x
_exptl_oxdiff_crystal_face_y
_exptl_oxdiff_crystal_face_z
14.9793 -13.9697 -1.9966 -0.9871 0.0650 0.0435
-18.9721 7.9782 1.9966 0.9918 0.2755 -0.0104
18.9721 -7.9782 -1.9966 -0.9918 -0.2755 0.0104
-11.9787 -16.9765 1.9966 0.0439 0.9502 0.2451
11.9787 16.9765 -1.9966 -0.0439 -0.9502 -0.2451
2.9949 2.9992 -12.9782 -0.0652 0.0297 -1.0165
-2.9949 -2.9992 12.9782 0.0652 -0.0297 1.0165
-14.9793 13.9697 1.9966 0.9871 -0.0650 -0.0435

_exptl_transmission_factor_max   ?
_exptl_transmission_factor_min   ?
_diffrn_reflns_av_R_equivalents  0.0217
_diffrn_reflns_av_unetI/netI     0.0130
_diffrn_reflns_Laue_measured_fraction_full 0.999
_diffrn_reflns_Laue_measured_fraction_max 0.999
_diffrn_reflns_limit_h_max       17
_diffrn_reflns_limit_h_min       -17
_diffrn_reflns_limit_k_max       19
_diffrn_reflns_limit_k_min       -19
_diffrn_reflns_limit_l_max       10
_diffrn_reflns_limit_l_min       -11
_diffrn_reflns_number            27884
_diffrn_reflns_point_group_measured_fraction_full 0.999
_diffrn_reflns_point_group_measured_fraction_max 0.999
_diffrn_reflns_theta_full        25.242
_diffrn_reflns_theta_max         26.368
_diffrn_reflns_theta_min         1.981
_diffrn_ambient_temperature      150.00(2)
_diffrn_detector                 'CCD plate'
_diffrn_detector_area_resol_mean ?
_diffrn_measured_fraction_theta_full 0.999
_diffrn_measured_fraction_theta_max 0.999
_diffrn_measurement_details      
;
List of Runs (angles in degrees, time in seconds):

  # Type    Start    End  Width  t~exp~   \w     \q     \k     \f   Frames
#--------------------------------------------------------------------------
  1  \w    -34.00  18.00   1.00    1.00    --    5.00  76.00-180.00   52
  2  \w    -72.00 -41.00   1.00    1.00    --    5.00 -57.00 120.00   31
  3  \w    -93.00  26.00   1.00    1.00    --   -7.80 -57.00-150.00  119
  4  \w     44.00  82.00   1.00    1.00    --   -7.80  76.00  60.00   38
  5  \w    -43.00  42.00   1.00    1.00    --   -7.80  76.00  60.00   85
  6  \w    -76.00  27.00   1.00    1.00    --   -7.80 -38.00  30.00  103
  7  \w    -97.00 -21.00   1.00    1.00    --   -7.80 -57.00  30.00   76
;
_diffrn_measurement_device       'four-circle diffractometer'
_diffrn_measurement_device_type  'XtaLAB AFC11 (RINC): Kappa single'
_diffrn_measurement_method       '\w scans'
_diffrn_orient_matrix_type       
'CrysAlisPro convention (1999,Acta A55,543-557)'
_diffrn_orient_matrix_UB_11      -0.0409509000
_diffrn_orient_matrix_UB_12      0.0265100000
_diffrn_orient_matrix_UB_13      0.0016991000
_diffrn_orient_matrix_UB_21      -0.0314789000
_diffrn_orient_matrix_UB_22      -0.0358605000
_diffrn_orient_matrix_UB_23      -0.0178405000
_diffrn_orient_matrix_UB_31      0.0049770000
_diffrn_orient_matrix_UB_32      -0.0088445000
_diffrn_orient_matrix_UB_33      0.0774322000
_diffrn_radiation_monochromator  graphite
_diffrn_radiation_probe          x-ray
_diffrn_radiation_type           MoK\a
_diffrn_radiation_wavelength     0.71073
_diffrn_source                   'fine-focus sealed X-ray tube'
_diffrn_source_type              'Enhance (Mo) X-ray Source'
_diffrn_special_details          ?
_reflns_Friedel_coverage         0.000
_reflns_Friedel_fraction_full    .
_reflns_Friedel_fraction_max     .
_reflns_number_gt                3726
_reflns_number_total             3978
_reflns_odcompleteness_completeness 99.93
_reflns_odcompleteness_iscentric 1
_reflns_odcompleteness_theta     26.32
_reflns_special_details          
;
 Reflections were merged by SHELXL according to the crystal
 class for the calculation of statistics and refinement.
 
 _reflns_Friedel_fraction is defined as the number of unique
 Friedel pairs measured divided by the number that would be
 possible theoretically, ignoring centric projections and
 systematic absences.
;
_reflns_threshold_expression     'I > 2\s(I)'
_computing_cell_refinement       'CrysAlisPro 1.171.39.30c (Rigaku OD, 2017)'
_computing_data_collection       'CrysAlisPro 1.171.39.30c (Rigaku OD, 2017)'
_computing_data_reduction        'CrysAlisPro 1.171.39.30c (Rigaku OD, 2017)'
_computing_molecular_graphics    'Olex2 (Dolomanov et al., 2009)'
_computing_publication_material  'Olex2 (Dolomanov et al., 2009)'
_computing_structure_refinement  'ShelXL (Sheldrick, 2015)'
_computing_structure_solution    'ShelXT (Sheldrick, 2015)'
_refine_diff_density_max         0.351
_refine_diff_density_min         -0.217
_refine_diff_density_rms         0.041
_refine_ls_extinction_coef       .
_refine_ls_extinction_method     none
_refine_ls_goodness_of_fit_ref   1.035
_refine_ls_hydrogen_treatment    constr
_refine_ls_matrix_type           full
_refine_ls_number_parameters     202
_refine_ls_number_reflns         3978
_refine_ls_number_restraints     0
_refine_ls_R_factor_all          0.0194
_refine_ls_R_factor_gt           0.0177
_refine_ls_restrained_S_all      1.035
_refine_ls_shift/su_max          0.001
_refine_ls_shift/su_mean         0.000
_refine_ls_structure_factor_coef Fsqd
_refine_ls_weighting_details     
'w=1/[\s^2^(Fo^2^)+(0.0207P)^2^+0.7954P] where P=(Fo^2^+2Fc^2^)/3'
_refine_ls_weighting_scheme      calc
_refine_ls_wR_factor_gt          0.0439
_refine_ls_wR_factor_ref         0.0446
_refine_special_details          ?
_olex2_refinement_description    
;
1. Fixed Uiso
 At 1.2 times of:
  All C(H,H) groups
 At 1.5 times of:
  All C(H,H,H) groups
2.a Secondary CH2 refined with riding coordinates:
 C2(H2A,H2B), C3(H3A,H3B), C10(H10A,H10B), C7(H7A,H7B), C11(H11A,H11B), C6(H6A,
 H6B)
2.b Idealised Me refined as rotating group:
 C8(H8A,H8B,H8C), C4(H4A,H4B,H4C), C12(H12A,H12B,H12C)
;
_atom_sites_solution_hydrogens   geom
_atom_sites_solution_primary     dual
_atom_sites_solution_secondary   ?
loop_
_atom_site_label
_atom_site_type_symbol
_atom_site_fract_x
_atom_site_fract_y
_atom_site_fract_z
_atom_site_U_iso_or_equiv
_atom_site_adp_type
_atom_site_occupancy
_atom_site_site_symmetry_order
_atom_site_calc_flag
_atom_site_refinement_flags_posn
_atom_site_refinement_flags_adp
_atom_site_refinement_flags_occupancy
_atom_site_disorder_assembly
_atom_site_disorder_group
Fe1 Fe 0.28290(2) 0.45353(2) 0.33025(2) 0.01732(5) Uani 1 1 d . . . . .
S6 S 0.28357(2) 0.48637(2) 0.57616(3) 0.02113(7) Uani 1 1 d . . . . .
S2 S 0.44942(2) 0.43794(2) 0.34687(3) 0.02135(7) Uani 1 1 d . . . . .
S1 S 0.29825(2) 0.43934(2) 0.08620(3) 0.02219(8) Uani 1 1 d . . . . .
S5 S 0.27269(2) 0.60023(2) 0.33037(4) 0.02366(8) Uani 1 1 d . . . . .
S3 S 0.11660(2) 0.42747(2) 0.25709(4) 0.02152(7) Uani 1 1 d . . . . .
S4 S 0.26678(2) 0.30938(2) 0.37490(4) 0.02321(8) Uani 1 1 d . . . . .
O1 O 0.48479(6) 0.40293(6) 0.08302(9) 0.02020(18) Uani 1 1 d . . . . .
O3 O 0.27470(7) 0.65817(6) 0.59808(11) 0.0276(2) Uani 1 1 d . . . . .
O2 O 0.07753(7) 0.26649(6) 0.29217(11) 0.0268(2) Uani 1 1 d . . . . .
C1 C 0.41835(9) 0.42486(8) 0.15862(13) 0.0181(2) Uani 1 1 d . . . . .
C2 C 0.44993(9) 0.38248(8) -0.07631(13) 0.0211(3) Uani 1 1 d . . . . .
H2A H 0.433804 0.435920 -0.134813 0.025 Uiso 1 1 calc R . . . .
H2B H 0.390120 0.346868 -0.090067 0.025 Uiso 1 1 calc R . . . .
C9 C 0.27679(9) 0.58923(8) 0.51650(14) 0.0209(3) Uani 1 1 d . . . . .
C5 C 0.14627(9) 0.32519(8) 0.30792(14) 0.0202(3) Uani 1 1 d . . . . .
C3 C 0.52879(10) 0.33474(9) -0.13002(14) 0.0261(3) Uani 1 1 d . . . . .
H3A H 0.547616 0.283135 -0.067415 0.031 Uiso 1 1 calc R . . . .
H3B H 0.587281 0.371639 -0.121456 0.031 Uiso 1 1 calc R . . . .
C10 C 0.26723(10) 0.64909(9) 0.75523(15) 0.0275(3) Uani 1 1 d . . . . .
H10A H 0.300785 0.697701 0.814460 0.033 Uiso 1 1 calc R . . . .
H10B H 0.299763 0.595417 0.797031 0.033 Uiso 1 1 calc R . . . .
C7 C 0.02425(11) 0.12003(9) 0.27961(16) 0.0311(3) Uani 1 1 d . . . . .
H7A H -0.035813 0.139830 0.310253 0.037 Uiso 1 1 calc R . . . .
H7B H 0.039776 0.061948 0.321651 0.037 Uiso 1 1 calc R . . . .
C11 C 0.16197(10) 0.64729(11) 0.76636(15) 0.0313(3) Uani 1 1 d . . . . .
H11A H 0.130129 0.595730 0.714496 0.038 Uiso 1 1 calc R . . . .
H11B H 0.128192 0.698386 0.715647 0.038 Uiso 1 1 calc R . . . .
C8 C 0.00480(13) 0.11501(10) 0.11080(17) 0.0370(4) Uani 1 1 d . . . . .
H8A H -0.013100 0.171916 0.068239 0.055 Uiso 1 1 calc GR . . . .
H8B H -0.048940 0.074855 0.074909 0.055 Uiso 1 1 calc GR . . . .
H8C H 0.063814 0.095007 0.079627 0.055 Uiso 1 1 calc GR . . . .
C4 C 0.49151(11) 0.30858(10) -0.29251(15) 0.0297(3) Uani 1 1 d . . . . .
H4A H 0.475418 0.359996 -0.354529 0.045 Uiso 1 1 calc GR . . . .
H4B H 0.432849 0.273069 -0.300621 0.045 Uiso 1 1 calc GR . . . .
H4C H 0.542232 0.275832 -0.327146 0.045 Uiso 1 1 calc GR . . . .
C12 C 0.15184(12) 0.64616(11) 0.92928(16) 0.0356(3) Uani 1 1 d . . . . .
H12A H 0.082374 0.646313 0.933050 0.053 Uiso 1 1 calc GR . . . .
H12B H 0.183655 0.696999 0.980938 0.053 Uiso 1 1 calc GR . . . .
H12C H 0.182991 0.594427 0.978585 0.053 Uiso 1 1 calc GR . . . .
C6 C 0.10688(12) 0.17943(9) 0.34419(18) 0.0357(4) Uani 1 1 d . . . . .
H6A H 0.120601 0.177115 0.455040 0.043 Uiso 1 1 calc R . . . .
H6B H 0.166827 0.162396 0.310344 0.043 Uiso 1 1 calc R . . . .

loop_
_atom_site_aniso_label
_atom_site_aniso_U_11
_atom_site_aniso_U_22
_atom_site_aniso_U_33
_atom_site_aniso_U_23
_atom_site_aniso_U_13
_atom_site_aniso_U_12
Fe1 0.01729(10) 0.01687(9) 0.01827(10) -0.00273(7) 0.00482(7) -0.00017(7)
S6 0.02527(16) 0.02012(15) 0.01880(15) -0.00132(12) 0.00648(12) 0.00033(12)
S2 0.01762(15) 0.03003(17) 0.01637(15) -0.00506(12) 0.00360(12) -0.00205(12)
S1 0.01871(15) 0.02949(17) 0.01792(15) -0.00421(12) 0.00286(12) 0.00190(12)
S5 0.03155(18) 0.01847(15) 0.02377(16) 0.00012(12) 0.01218(13) -0.00063(13)
S3 0.01763(15) 0.01756(15) 0.02900(17) 0.00013(12) 0.00410(12) 0.00216(12)
S4 0.01832(15) 0.01751(15) 0.03181(17) -0.00044(13) 0.00085(13) 0.00140(12)
O1 0.0194(4) 0.0252(5) 0.0168(4) -0.0043(3) 0.0057(3) -0.0018(4)
O3 0.0351(5) 0.0217(5) 0.0283(5) -0.0079(4) 0.0118(4) -0.0017(4)
O2 0.0214(5) 0.0205(5) 0.0354(5) 0.0034(4) -0.0010(4) -0.0039(4)
C1 0.0200(6) 0.0157(6) 0.0192(6) -0.0023(5) 0.0055(5) -0.0028(5)
C2 0.0233(6) 0.0240(6) 0.0163(6) -0.0042(5) 0.0050(5) -0.0031(5)
C9 0.0179(6) 0.0206(6) 0.0252(6) -0.0043(5) 0.0070(5) -0.0020(5)
C5 0.0200(6) 0.0188(6) 0.0218(6) -0.0019(5) 0.0040(5) 0.0000(5)
C3 0.0298(7) 0.0302(7) 0.0199(6) -0.0009(5) 0.0088(5) 0.0042(6)
C10 0.0292(7) 0.0307(7) 0.0220(6) -0.0111(6) 0.0041(5) 0.0004(6)
C7 0.0344(8) 0.0258(7) 0.0326(8) 0.0029(6) 0.0061(6) -0.0085(6)
C11 0.0265(7) 0.0447(9) 0.0216(7) -0.0020(6) 0.0029(5) 0.0050(6)
C8 0.0476(9) 0.0329(8) 0.0311(8) -0.0040(6) 0.0097(7) -0.0091(7)
C4 0.0364(8) 0.0322(8) 0.0233(7) -0.0061(6) 0.0125(6) -0.0005(6)
C12 0.0380(8) 0.0450(9) 0.0241(7) -0.0027(6) 0.0072(6) 0.0061(7)
C6 0.0370(8) 0.0213(7) 0.0408(8) 0.0090(6) -0.0092(7) -0.0066(6)

_geom_special_details            
;
 All esds (except the esd in the dihedral angle between two l.s. planes)
 are estimated using the full covariance matrix.  The cell esds are taken
 into account individually in the estimation of esds in distances, angles
 and torsion angles; correlations between esds in cell parameters are only
 used when they are defined by crystal symmetry.  An approximate (isotropic)
 treatment of cell esds is used for estimating esds involving l.s. planes.
;
loop_
_geom_bond_atom_site_label_1
_geom_bond_atom_site_label_2
_geom_bond_distance
_geom_bond_site_symmetry_2
_geom_bond_publ_flag
Fe1 S6 2.3013(3) . ?
Fe1 S2 2.3155(4) . ?
Fe1 S1 2.2948(4) . ?
Fe1 S5 2.2931(4) . ?
Fe1 S3 2.3161(4) . ?
Fe1 S4 2.3050(4) . ?
S6 C9 1.6908(13) . ?
S2 C1 1.6934(12) . ?
S1 C1 1.6851(13) . ?
S5 C9 1.6971(13) . ?
S3 C5 1.6888(13) . ?
S4 C5 1.6851(13) . ?
O1 C1 1.3157(15) . ?
O1 C2 1.4678(14) . ?
O3 C9 1.3122(15) . ?
O3 C10 1.4678(16) . ?
O2 C5 1.3136(15) . ?
O2 C6 1.4683(16) . ?
C2 H2A 0.9900 . ?
C2 H2B 0.9900 . ?
C2 C3 1.4978(18) . ?
C3 H3A 0.9900 . ?
C3 H3B 0.9900 . ?
C3 C4 1.5202(18) . ?
C10 H10A 0.9900 . ?
C10 H10B 0.9900 . ?
C10 C11 1.498(2) . ?
C7 H7A 0.9900 . ?
C7 H7B 0.9900 . ?
C7 C8 1.509(2) . ?
C7 C6 1.5011(19) . ?
C11 H11A 0.9900 . ?
C11 H11B 0.9900 . ?
C11 C12 1.5243(19) . ?
C8 H8A 0.9800 . ?
C8 H8B 0.9800 . ?
C8 H8C 0.9800 . ?
C4 H4A 0.9800 . ?
C4 H4B 0.9800 . ?
C4 H4C 0.9800 . ?
C12 H12A 0.9800 . ?
C12 H12B 0.9800 . ?
C12 H12C 0.9800 . ?
C6 H6A 0.9900 . ?
C6 H6B 0.9900 . ?

loop_
_geom_angle_atom_site_label_1
_geom_angle_atom_site_label_2
_geom_angle_atom_site_label_3
_geom_angle
_geom_angle_site_symmetry_1
_geom_angle_site_symmetry_3
_geom_angle_publ_flag
S6 Fe1 S2 99.464(13) . . ?
S6 Fe1 S3 96.644(13) . . ?
S6 Fe1 S4 91.424(13) . . ?
S2 Fe1 S3 159.345(14) . . ?
S1 Fe1 S6 170.879(14) . . ?
S1 Fe1 S2 75.674(12) . . ?
S1 Fe1 S3 89.938(13) . . ?
S1 Fe1 S4 96.348(14) . . ?
S5 Fe1 S6 76.389(12) . . ?
S5 Fe1 S2 99.596(14) . . ?
S5 Fe1 S1 96.629(13) . . ?
S5 Fe1 S3 96.686(13) . . ?
S5 Fe1 S4 164.833(14) . . ?
S4 Fe1 S2 91.198(13) . . ?
S4 Fe1 S3 75.506(12) . . ?
C9 S6 Fe1 84.75(4) . . ?
C1 S2 Fe1 84.77(4) . . ?
C1 S1 Fe1 85.61(4) . . ?
C9 S5 Fe1 84.88(5) . . ?
C5 S3 Fe1 85.03(4) . . ?
C5 S4 Fe1 85.47(4) . . ?
C1 O1 C2 116.99(10) . . ?
C9 O3 C10 119.39(11) . . ?
C5 O2 C6 117.48(10) . . ?
S1 C1 S2 113.66(7) . . ?
O1 C1 S2 120.44(9) . . ?
O1 C1 S1 125.87(9) . . ?
O1 C2 H2A 110.0 . . ?
O1 C2 H2B 110.0 . . ?
O1 C2 C3 108.67(10) . . ?
H2A C2 H2B 108.3 . . ?
C3 C2 H2A 110.0 . . ?
C3 C2 H2B 110.0 . . ?
S6 C9 S5 113.97(7) . . ?
O3 C9 S6 126.97(10) . . ?
O3 C9 S5 119.05(10) . . ?
S4 C5 S3 113.99(7) . . ?
O2 C5 S3 119.81(9) . . ?
O2 C5 S4 126.20(10) . . ?
C2 C3 H3A 109.8 . . ?
C2 C3 H3B 109.8 . . ?
C2 C3 C4 109.23(11) . . ?
H3A C3 H3B 108.3 . . ?
C4 C3 H3A 109.8 . . ?
C4 C3 H3B 109.8 . . ?
O3 C10 H10A 109.6 . . ?
O3 C10 H10B 109.6 . . ?
O3 C10 C11 110.11(11) . . ?
H10A C10 H10B 108.2 . . ?
C11 C10 H10A 109.6 . . ?
C11 C10 H10B 109.6 . . ?
H7A C7 H7B 107.8 . . ?
C8 C7 H7A 109.0 . . ?
C8 C7 H7B 109.0 . . ?
C6 C7 H7A 109.0 . . ?
C6 C7 H7B 109.0 . . ?
C6 C7 C8 112.93(13) . . ?
C10 C11 H11A 109.4 . . ?
C10 C11 H11B 109.4 . . ?
C10 C11 C12 111.32(12) . . ?
H11A C11 H11B 108.0 . . ?
C12 C11 H11A 109.4 . . ?
C12 C11 H11B 109.4 . . ?
C7 C8 H8A 109.5 . . ?
C7 C8 H8B 109.5 . . ?
C7 C8 H8C 109.5 . . ?
H8A C8 H8B 109.5 . . ?
H8A C8 H8C 109.5 . . ?
H8B C8 H8C 109.5 . . ?
C3 C4 H4A 109.5 . . ?
C3 C4 H4B 109.5 . . ?
C3 C4 H4C 109.5 . . ?
H4A C4 H4B 109.5 . . ?
H4A C4 H4C 109.5 . . ?
H4B C4 H4C 109.5 . . ?
C11 C12 H12A 109.5 . . ?
C11 C12 H12B 109.5 . . ?
C11 C12 H12C 109.5 . . ?
H12A C12 H12B 109.5 . . ?
H12A C12 H12C 109.5 . . ?
H12B C12 H12C 109.5 . . ?
O2 C6 C7 107.75(11) . . ?
O2 C6 H6A 110.2 . . ?
O2 C6 H6B 110.2 . . ?
C7 C6 H6A 110.2 . . ?
C7 C6 H6B 110.2 . . ?
H6A C6 H6B 108.5 . . ?

_shelx_res_file                  
;
TITL s4988r_a.res in P2(1)/c
    s4988r.res
    created by SHELXL-2016/6 at 13:39:38 on 20-Oct-2017
REM Old TITL s4988r in P2(1)/c
REM SHELXT solution in P2(1)/c
REM R1 0.072, Rweak 0.004, Alpha 0.028, Orientation as input
REM Formula found by SHELXT: C12 S6 O3 Fe
CELL 0.71073 13.99281 15.600676 9.131852 90 102.2922 90
ZERR 4 0.000292 0.000292 0.000188 0 0.0021 0
LATT 1
SYMM -X,0.5+Y,0.5-Z
SFAC C H Fe O S
UNIT 48 84 4 12 24

L.S. 10
PLAN  20
TEMP -123.15(2)
BOND $H
list 4
fmap 2
acta
REM <olex2.extras>
REM <HklSrc "%.\\s4988r.hkl">
REM </olex2.extras>

WGHT    0.020700    0.795400
FVAR       2.69214
FE1   3    0.282895    0.453527    0.330255    11.00000    0.01729    0.01687 =
         0.01827   -0.00273    0.00482   -0.00017
S6    5    0.283567    0.486368    0.576156    11.00000    0.02527    0.02012 =
         0.01880   -0.00132    0.00648    0.00033
S2    5    0.449423    0.437939    0.346873    11.00000    0.01762    0.03003 =
         0.01637   -0.00506    0.00360   -0.00205
S1    5    0.298245    0.439337    0.086200    11.00000    0.01871    0.02949 =
         0.01792   -0.00421    0.00286    0.00190
S5    5    0.272688    0.600229    0.330370    11.00000    0.03155    0.01847 =
         0.02377    0.00012    0.01218   -0.00063
S3    5    0.116598    0.427472    0.257088    11.00000    0.01763    0.01756 =
         0.02900    0.00013    0.00410    0.00216
S4    5    0.266784    0.309381    0.374898    11.00000    0.01832    0.01751 =
         0.03181   -0.00044    0.00085    0.00140
O1    4    0.484787    0.402932    0.083018    11.00000    0.01936    0.02522 =
         0.01684   -0.00425    0.00571   -0.00178
O3    4    0.274697    0.658170    0.598076    11.00000    0.03509    0.02170 =
         0.02835   -0.00789    0.01180   -0.00175
O2    4    0.077529    0.266494    0.292169    11.00000    0.02142    0.02054 =
         0.03543    0.00342   -0.00101   -0.00387
C1    1    0.418350    0.424859    0.158622    11.00000    0.01998    0.01573 =
         0.01919   -0.00225    0.00549   -0.00283
C2    1    0.449932    0.382478   -0.076311    11.00000    0.02328    0.02398 =
         0.01635   -0.00417    0.00504   -0.00311
AFIX  23
H2A   2    0.433804    0.435920   -0.134813    11.00000   -1.20000
H2B   2    0.390120    0.346868   -0.090067    11.00000   -1.20000
AFIX   0
C9    1    0.276792    0.589227    0.516496    11.00000    0.01789    0.02061 =
         0.02518   -0.00432    0.00704   -0.00198
C5    1    0.146271    0.325189    0.307923    11.00000    0.02002    0.01876 =
         0.02175   -0.00188    0.00401    0.00003
C3    1    0.528794    0.334736   -0.130016    11.00000    0.02985    0.03019 =
         0.01990   -0.00090    0.00877    0.00419
AFIX  23
H3A   2    0.547616    0.283135   -0.067415    11.00000   -1.20000
H3B   2    0.587281    0.371639   -0.121456    11.00000   -1.20000
AFIX   0
C10   1    0.267227    0.649088    0.755225    11.00000    0.02918    0.03066 =
         0.02204   -0.01111    0.00412    0.00044
AFIX  23
H10A  2    0.300785    0.697701    0.814460    11.00000   -1.20000
H10B  2    0.299763    0.595417    0.797031    11.00000   -1.20000
AFIX   0
C7    1    0.024245    0.120028    0.279611    11.00000    0.03441    0.02580 =
         0.03255    0.00285    0.00608   -0.00850
AFIX  23
H7A   2   -0.035813    0.139830    0.310253    11.00000   -1.20000
H7B   2    0.039776    0.061948    0.321651    11.00000   -1.20000
AFIX   0
C11   1    0.161975    0.647292    0.766365    11.00000    0.02646    0.04468 =
         0.02161   -0.00197    0.00287    0.00504
AFIX  23
H11A  2    0.130129    0.595730    0.714496    11.00000   -1.20000
H11B  2    0.128192    0.698386    0.715647    11.00000   -1.20000
AFIX   0
C8    1    0.004800    0.115012    0.110795    11.00000    0.04759    0.03295 =
         0.03106   -0.00404    0.00973   -0.00909
AFIX 137
H8A   2   -0.013100    0.171916    0.068239    11.00000   -1.50000
H8B   2   -0.048940    0.074855    0.074909    11.00000   -1.50000
H8C   2    0.063814    0.095007    0.079627    11.00000   -1.50000
AFIX   0
C4    1    0.491511    0.308585   -0.292513    11.00000    0.03644    0.03217 =
         0.02325   -0.00613    0.01246   -0.00055
AFIX 137
H4A   2    0.475418    0.359996   -0.354529    11.00000   -1.50000
H4B   2    0.432849    0.273069   -0.300621    11.00000   -1.50000
H4C   2    0.542232    0.275832   -0.327146    11.00000   -1.50000
AFIX   0
C12   1    0.151844    0.646156    0.929277    11.00000    0.03803    0.04495 =
         0.02407   -0.00271    0.00717    0.00608
AFIX 137
H12A  2    0.082374    0.646313    0.933050    11.00000   -1.50000
H12B  2    0.183655    0.696999    0.980938    11.00000   -1.50000
H12C  2    0.182991    0.594427    0.978585    11.00000   -1.50000
AFIX   0
C6    1    0.106884    0.179433    0.344190    11.00000    0.03701    0.02134 =
         0.04081    0.00896   -0.00921   -0.00659
AFIX  23
H6A   2    0.120601    0.177115    0.455040    11.00000   -1.20000
H6B   2    0.166827    0.162396    0.310344    11.00000   -1.20000
AFIX   0
HKLF 4


REM  s4988r_a.res in P2(1)/c
REM R1 =  0.0177 for    3726 Fo > 4sig(Fo)  and  0.0194 for all    3978 data
REM    202 parameters refined using      0 restraints

END

WGHT      0.0207      0.7955

REM Highest difference peak  0.351,  deepest hole -0.217,  1-sigma level  0.041
Q1    1   0.0992  0.1297  0.2420  11.00000  0.05    0.35
Q2    1   0.2048  0.3149  0.3379  11.00000  0.05    0.27
Q3    1   0.3661  0.4342  0.1154  11.00000  0.05    0.27
Q4    1   0.2670  0.5422  0.5410  11.00000  0.05    0.27
Q5    1   0.4382  0.4291  0.2492  11.00000  0.05    0.25
Q6    1   0.3819  0.4461  0.3515  11.00000  0.05    0.25
Q7    1   0.1270  0.3696  0.2682  11.00000  0.05    0.25
Q8    1   0.5141  0.3264 -0.2035  11.00000  0.05    0.23
Q9    1   0.0736  0.1474  0.2948  11.00000  0.05    0.23
Q10   1   0.2609  0.5963  0.4279  11.00000  0.05    0.23
Q11   1   0.4963  0.3624 -0.1017  11.00000  0.05    0.22
Q12   1   0.1534  0.6468  0.8451  11.00000  0.05    0.22
Q13   1   0.2136  0.6517  0.7660  11.00000  0.05    0.21
Q14   1   0.0350  0.2820  0.2963  11.00000  0.05    0.20
Q15   1   0.4685  0.3934 -0.0039  11.00000  0.05    0.20
Q16   1   0.2616  0.5351  0.3086  11.00000  0.05    0.19
Q17   1   0.0876  0.2308  0.3252  11.00000  0.05    0.19
Q18   1   0.2824  0.4657  0.4761  11.00000  0.05    0.19
Q19   1   0.1160  0.6493  0.7069  11.00000  0.05    0.19
Q20   1   0.2416  0.4819  0.2561  11.00000  0.05    0.19
;
_shelx_res_checksum              29070
_olex2_submission_special_instructions 'No special instructions were received'
_oxdiff_exptl_absorpt_empirical_details 
;
Empirical correction (ABSPACK) includes:
- Absorption correction using spherical harmonics
- Frame scaling
;
_oxdiff_exptl_absorpt_empirical_full_max 1.378
_oxdiff_exptl_absorpt_empirical_full_min 0.679
####################################################################### 
# 
# This file contains crystal structure data downloaded from the 
# Cambridge Structural Database (CSD) hosted by the Cambridge 
# Crystallographic Data Centre (CCDC).
# 
# Full information about CCDC data access policies and citation 
# guidelines are available at http://www.ccdc.cam.ac.uk/access/V1 
# 
# Audit and citation data items may have been added by the CCDC. 
# Please retain this information to preserve the provenance of 
# this file and to allow appropriate attribution of the data. 
# 
#######################################################################

data_s5053r
_database_code_depnum_ccdc_archive 'CCDC 1846997'
_audit_update_record             
;
2018-06-04 deposited with the CCDC.
2018-08-06 downloaded from the CCDC.
;
_audit_creation_date             2017-11-28
_audit_creation_method           
;
Olex2 1.2
(compiled 2017.08.10 svn.r3458 for OlexSys, GUI svn.r5381)
;
_shelxl_version_number           2014/6
_chemical_name_common            ?
_chemical_name_systematic        ?
_chemical_formula_moiety         'C12 H21 Fe O3 S6'
_chemical_formula_sum            'C12 H21 Fe O3 S6'
_chemical_formula_weight         461.50
_chemical_melting_point          ?
_chemical_oxdiff_formula         FeS6O3C10H10
loop_
_atom_type_symbol
_atom_type_description
_atom_type_scat_dispersion_real
_atom_type_scat_dispersion_imag
_atom_type_scat_source
C C 0.0033 0.0016 'International Tables Vol C Tables 4.2.6.8 and 6.1.1.4'
H H 0.0000 0.0000 'International Tables Vol C Tables 4.2.6.8 and 6.1.1.4'
Fe Fe 0.3463 0.8444 'International Tables Vol C Tables 4.2.6.8 and 6.1.1.4'
O O 0.0106 0.0060 'International Tables Vol C Tables 4.2.6.8 and 6.1.1.4'
S S 0.1246 0.1234 'International Tables Vol C Tables 4.2.6.8 and 6.1.1.4'

_shelx_space_group_comment       
;
The symmetry employed for this shelxl refinement is uniquely defined
by the following loop, which should always be used as a source of
symmetry information in preference to the above space-group names.
They are only intended as comments.
;
_space_group_crystal_system      monoclinic
_space_group_IT_number           14
_space_group_name_H-M_alt        'P 1 21/n 1'
_space_group_name_Hall           '-P 2yn'
loop_
_space_group_symop_operation_xyz
'x, y, z'
'-x+1/2, y+1/2, -z+1/2'
'-x, -y, -z'
'x-1/2, -y-1/2, z-1/2'

_cell_length_a                   9.8787(2)
_cell_length_b                   9.6899(2)
_cell_length_c                   21.8298(5)
_cell_angle_alpha                90
_cell_angle_beta                 101.469(2)
_cell_angle_gamma                90
_cell_volume                     2047.90(8)
_cell_formula_units_Z            4
_cell_measurement_reflns_used    18787
_cell_measurement_temperature    150.00(10)
_cell_measurement_theta_max      30.1540
_cell_measurement_theta_min      2.2920
_shelx_estimated_absorpt_T_max   0.773
_shelx_estimated_absorpt_T_min   0.614
_exptl_absorpt_coefficient_mu    1.354
_exptl_absorpt_correction_T_max  1.00000
_exptl_absorpt_correction_T_min  0.75947
_exptl_absorpt_correction_type   multi-scan
_exptl_absorpt_process_details   
;
CrysAlisPro 1.171.39.30c (Rigaku Oxford Diffraction, 2017)
Empirical absorption correction using spherical harmonics,
 implemented in SCALE3 ABSPACK scaling algorithm.
;
_exptl_absorpt_special_details   ?
_exptl_crystal_colour            'clear dark red'
_exptl_crystal_colour_lustre     clear
_exptl_crystal_colour_modifier   dark
_exptl_crystal_colour_primary    red
_exptl_crystal_density_diffrn    1.497
_exptl_crystal_density_meas      ?
_exptl_crystal_density_method    ?
_exptl_crystal_description       plate
_exptl_crystal_F_000             956
_exptl_crystal_size_max          0.4
_exptl_crystal_size_mid          0.35
_exptl_crystal_size_min          0.2
_exptl_transmission_factor_max   ?
_exptl_transmission_factor_min   ?
_diffrn_reflns_av_R_equivalents  0.0282
_diffrn_reflns_av_unetI/netI     0.0191
_diffrn_reflns_Laue_measured_fraction_full 1.000
_diffrn_reflns_Laue_measured_fraction_max 0.892
_diffrn_reflns_limit_h_max       13
_diffrn_reflns_limit_h_min       -13
_diffrn_reflns_limit_k_max       12
_diffrn_reflns_limit_k_min       -13
_diffrn_reflns_limit_l_max       27
_diffrn_reflns_limit_l_min       -29
_diffrn_reflns_number            36718
_diffrn_reflns_point_group_measured_fraction_full 1.000
_diffrn_reflns_point_group_measured_fraction_max 0.892
_diffrn_reflns_theta_full        26.000
_diffrn_reflns_theta_max         29.994
_diffrn_reflns_theta_min         2.130
_diffrn_ambient_environment      N~2~
_diffrn_ambient_temperature      150.00(10)
_diffrn_detector                 'CCD plate'
_diffrn_detector_area_resol_mean ?
_diffrn_measured_fraction_theta_full 1.000
_diffrn_measured_fraction_theta_max 0.892
_diffrn_measurement_details      
;
List of Runs (angles in degrees, time in seconds):

  # Type    Start    End  Width  t~exp~   \w     \q     \k     \f   Frames
#--------------------------------------------------------------------------
  1  \w      1.00  33.00   1.00    1.00    --    5.00  49.00  -5.00   32
  2  \w    -71.00 -34.00   1.00    1.00    --   -7.70 -49.00-152.00   37
  3  \w     37.00  63.00   1.00    1.00    --    5.00  57.00 -90.00   26
  4  \w      0.00  44.00   1.00    1.00    --    5.00 -76.00 -60.00   44
  5  \w     27.00  53.00   1.00    1.00    --    5.00  57.00  60.00   26
  6  \w    -80.00 -18.00   1.00    1.00    --    5.00 -76.00 -60.00   62
  7  \w    -97.00  33.00   1.00    1.00    --   -7.70 -76.00 -30.00  130
  8  \w    -36.00  82.00   1.00    1.00    --   -7.70  57.00  60.00  118
  9  \w    -40.00  81.00   1.00    1.00    --   -7.70  38.00-180.00  121
;
_diffrn_measurement_device       'four-circle diffractometer'
_diffrn_measurement_device_type  'XtaLAB AFC11 (RINC): Kappa single'
_diffrn_measurement_method       '\w scans'
_diffrn_orient_matrix_type       
'CrysAlisPro convention (1999,Acta A55,543-557)'
_diffrn_orient_matrix_UB_11      -0.0536281000
_diffrn_orient_matrix_UB_12      0.0083852000
_diffrn_orient_matrix_UB_13      0.0170071000
_diffrn_orient_matrix_UB_21      -0.0435305000
_diffrn_orient_matrix_UB_22      -0.0431532000
_diffrn_orient_matrix_UB_23      -0.0216971000
_diffrn_orient_matrix_UB_31      0.0243875000
_diffrn_orient_matrix_UB_32      -0.0585400000
_diffrn_orient_matrix_UB_33      0.0184147000
_diffrn_radiation_monochromator  graphite
_diffrn_radiation_probe          x-ray
_diffrn_radiation_type           MoK\a
_diffrn_radiation_wavelength     0.71073
_diffrn_source                   'fine-focus sealed X-ray tube'
_diffrn_source_type              'Enhance (Mo) X-ray Source'
_reflns_Friedel_coverage         0.000
_reflns_Friedel_fraction_full    .
_reflns_Friedel_fraction_max     .
_reflns_number_gt                4708
_reflns_number_total             5332
_reflns_odcompleteness_completeness 99.93
_reflns_odcompleteness_iscentric 1
_reflns_odcompleteness_theta     26.32
_reflns_special_details          
;
 Reflections were merged by SHELXL according to the crystal
 class for the calculation of statistics and refinement.
 
 _reflns_Friedel_fraction is defined as the number of unique
 Friedel pairs measured divided by the number that would be
 possible theoretically, ignoring centric projections and
 systematic absences.
;
_reflns_threshold_expression     'I > 2\s(I)'
_computing_cell_refinement       'CrysAlisPro 1.171.39.30c (Rigaku OD, 2017)'
_computing_data_collection       'CrysAlisPro 1.171.39.30c (Rigaku OD, 2017)'
_computing_data_reduction        'CrysAlisPro 1.171.39.30c (Rigaku OD, 2017)'
_computing_molecular_graphics    'Olex2 (Dolomanov et al., 2009)'
_computing_publication_material  'Olex2 (Dolomanov et al., 2009)'
_computing_structure_refinement  'ShelXL (Sheldrick, 2015)'
_computing_structure_solution    'ShelXT (Sheldrick, 2015)'
_refine_diff_density_max         0.427
_refine_diff_density_min         -0.395
_refine_diff_density_rms         0.051
_refine_ls_extinction_coef       .
_refine_ls_extinction_method     none
_refine_ls_goodness_of_fit_ref   1.029
_refine_ls_hydrogen_treatment    constr
_refine_ls_matrix_type           full
_refine_ls_number_parameters     205
_refine_ls_number_reflns         5332
_refine_ls_number_restraints     0
_refine_ls_R_factor_all          0.0288
_refine_ls_R_factor_gt           0.0231
_refine_ls_restrained_S_all      1.029
_refine_ls_shift/su_max          0.001
_refine_ls_shift/su_mean         0.000
_refine_ls_structure_factor_coef Fsqd
_refine_ls_weighting_details     
'w=1/[\s^2^(Fo^2^)+(0.0220P)^2^+0.8728P] where P=(Fo^2^+2Fc^2^)/3'
_refine_ls_weighting_scheme      calc
_refine_ls_wR_factor_gt          0.0517
_refine_ls_wR_factor_ref         0.0537
_refine_special_details          ?
_olex2_refinement_description    
;
1. Fixed Uiso
 At 1.2 times of:
  All C(H) groups
 At 1.5 times of:
  All C(H,H,H) groups
2.a Ternary CH refined with riding coordinates:
 C19(H19), C5(H5), C12(H12)
2.b Idealised Me refined as rotating group:
 C20(H20A,H20B,H20C), C13(H13A,H13B,H13C), C15(H15A,H15B,H15C), C6(H6A,H6B,
 H6C), C8(H8A,H8B,H8C), C22(H22A,H22B,H22C)
;
_atom_sites_solution_hydrogens   geom
_atom_sites_solution_primary     dual
_atom_sites_solution_secondary   ?
loop_
_atom_site_label
_atom_site_type_symbol
_atom_site_fract_x
_atom_site_fract_y
_atom_site_fract_z
_atom_site_U_iso_or_equiv
_atom_site_adp_type
_atom_site_occupancy
_atom_site_site_symmetry_order
_atom_site_calc_flag
_atom_site_refinement_flags_posn
_atom_site_refinement_flags_adp
_atom_site_refinement_flags_occupancy
_atom_site_disorder_assembly
_atom_site_disorder_group
Fe1 Fe 0.76946(2) 0.63698(2) 0.67159(2) 0.02103(5) Uani 1 1 d . . . . .
S7 S 0.58474(3) 0.57737(4) 0.71537(2) 0.02424(7) Uani 1 1 d . . . . .
S14 S 0.69662(3) 0.86044(3) 0.64801(2) 0.02610(8) Uani 1 1 d . . . . .
S21 S 0.90432(3) 0.69856(3) 0.76513(2) 0.02505(7) Uani 1 1 d . . . . .
S2 S 0.61677(3) 0.53119(4) 0.59090(2) 0.02738(8) Uani 1 1 d . . . . .
S16 S 0.90500(4) 0.44578(4) 0.69982(2) 0.02729(8) Uani 1 1 d . . . . .
S9 S 0.91166(3) 0.71547(4) 0.60762(2) 0.02738(8) Uani 1 1 d . . . . .
O18 O 1.08584(9) 0.50844(11) 0.80559(4) 0.0286(2) Uani 1 1 d . . . . .
O11 O 0.86272(11) 0.97308(10) 0.57775(5) 0.0321(2) Uani 1 1 d . . . . .
O4 O 0.38884(10) 0.46333(12) 0.63421(4) 0.0335(2) Uani 1 1 d . . . . .
C10 C 0.82448(13) 0.86627(14) 0.60724(6) 0.0246(3) Uani 1 1 d . . . . .
C3 C 0.51353(13) 0.51524(14) 0.64385(6) 0.0231(3) Uani 1 1 d . . . . .
C17 C 0.97975(13) 0.54258(14) 0.76210(6) 0.0235(3) Uani 1 1 d . . . . .
C19 C 1.16269(15) 0.38055(16) 0.79914(7) 0.0333(3) Uani 1 1 d . . . . .
H19 H 1.1013 0.3129 0.7743 0.040 Uiso 1 1 calc R . . . .
C5 C 0.32417(15) 0.40675(17) 0.57237(6) 0.0327(3) Uani 1 1 d . . . . .
H5 H 0.3798 0.4299 0.5413 0.039 Uiso 1 1 calc R . . . .
C12 C 0.79563(17) 1.10811(15) 0.58076(7) 0.0352(3) Uani 1 1 d . . . . .
H12 H 0.7784 1.1230 0.6229 0.042 Uiso 1 1 calc R . . . .
C20 C 1.21165(17) 0.3273(2) 0.86409(8) 0.0434(4) Uani 1 1 d . . . . .
H20A H 1.2729 0.3934 0.8879 0.065 Uiso 1 1 calc GR . . . .
H20B H 1.2597 0.2416 0.8625 0.065 Uiso 1 1 calc GR . . . .
H20C H 1.1338 0.3126 0.8835 0.065 Uiso 1 1 calc GR . . . .
C13 C 0.8996(2) 1.21170(19) 0.56736(10) 0.0535(5) Uani 1 1 d . . . . .
H13A H 0.9835 1.2030 0.5981 0.080 Uiso 1 1 calc GR . . . .
H13B H 0.8631 1.3032 0.5690 0.080 Uiso 1 1 calc GR . . . .
H13C H 0.9185 1.1949 0.5265 0.080 Uiso 1 1 calc GR . . . .
C15 C 0.6613(2) 1.1112(2) 0.53423(10) 0.0536(5) Uani 1 1 d . . . . .
H15A H 0.6780 1.0911 0.4933 0.080 Uiso 1 1 calc GR . . . .
H15B H 0.6205 1.2011 0.5342 0.080 Uiso 1 1 calc GR . . . .
H15C H 0.5997 1.0434 0.5455 0.080 Uiso 1 1 calc GR . . . .
C6 C 0.1845(2) 0.47367(19) 0.55558(9) 0.0558(5) Uani 1 1 d . . . . .
H6A H 0.1342 0.4573 0.5883 0.084 Uiso 1 1 calc GR . . . .
H6B H 0.1345 0.4353 0.5171 0.084 Uiso 1 1 calc GR . . . .
H6C H 0.1955 0.5712 0.5506 0.084 Uiso 1 1 calc GR . . . .
C8 C 0.3160(2) 0.25382(19) 0.57933(9) 0.0567(5) Uani 1 1 d . . . . .
H8A H 0.4074 0.2168 0.5922 0.085 Uiso 1 1 calc GR . . . .
H8B H 0.2730 0.2138 0.5400 0.085 Uiso 1 1 calc GR . . . .
H8C H 0.2623 0.2325 0.6103 0.085 Uiso 1 1 calc GR . . . .
C22 C 1.2780(2) 0.4178(3) 0.76632(11) 0.0675(7) Uani 1 1 d . . . . .
H22A H 1.2399 0.4565 0.7261 0.101 Uiso 1 1 calc GR . . . .
H22B H 1.3300 0.3364 0.7611 0.101 Uiso 1 1 calc GR . . . .
H22C H 1.3376 0.4842 0.7908 0.101 Uiso 1 1 calc GR . . . .

loop_
_atom_site_aniso_label
_atom_site_aniso_U_11
_atom_site_aniso_U_22
_atom_site_aniso_U_33
_atom_site_aniso_U_23
_atom_site_aniso_U_13
_atom_site_aniso_U_12
Fe1 0.01916(9) 0.02307(10) 0.02076(10) -0.00065(7) 0.00376(7) -0.00077(7)
S7 0.02305(15) 0.03144(17) 0.01816(15) -0.00104(12) 0.00393(11) -0.00542(13)
S14 0.02492(16) 0.02593(17) 0.02997(17) 0.00304(13) 0.01152(13) 0.00187(13)
S21 0.02434(15) 0.02326(16) 0.02577(16) -0.00323(12) 0.00068(12) -0.00021(12)
S2 0.02507(16) 0.03771(19) 0.02013(16) -0.00359(13) 0.00634(12) -0.00676(14)
S16 0.02968(17) 0.02478(16) 0.02597(17) -0.00328(13) 0.00201(13) 0.00337(13)
S9 0.02315(15) 0.03020(18) 0.03118(18) -0.00070(14) 0.01123(13) 0.00023(13)
O18 0.0224(5) 0.0332(5) 0.0285(5) 0.0007(4) 0.0010(4) 0.0036(4)
O11 0.0363(5) 0.0284(5) 0.0352(6) 0.0036(4) 0.0158(4) -0.0044(4)
O4 0.0263(5) 0.0543(7) 0.0197(5) -0.0036(4) 0.0040(4) -0.0167(5)
C10 0.0231(6) 0.0279(7) 0.0231(6) -0.0012(5) 0.0053(5) -0.0042(5)
C3 0.0230(6) 0.0255(6) 0.0206(6) 0.0024(5) 0.0037(5) -0.0028(5)
C17 0.0208(6) 0.0264(6) 0.0239(6) 0.0020(5) 0.0057(5) -0.0009(5)
C19 0.0289(7) 0.0364(8) 0.0357(8) 0.0074(6) 0.0092(6) 0.0110(6)
C5 0.0297(7) 0.0470(9) 0.0198(6) -0.0044(6) 0.0008(5) -0.0128(7)
C12 0.0488(9) 0.0253(7) 0.0344(8) 0.0003(6) 0.0155(7) -0.0031(7)
C20 0.0332(8) 0.0530(10) 0.0426(9) 0.0172(8) 0.0040(7) 0.0082(7)
C13 0.0723(13) 0.0346(9) 0.0589(12) 0.0018(8) 0.0258(10) -0.0156(9)
C15 0.0582(12) 0.0460(10) 0.0539(11) 0.0145(9) 0.0046(9) 0.0060(9)
C6 0.0649(12) 0.0407(10) 0.0463(10) -0.0128(8) -0.0260(9) 0.0123(9)
C8 0.0698(13) 0.0432(10) 0.0464(10) -0.0108(8) -0.0141(9) 0.0136(9)
C22 0.0492(11) 0.0947(17) 0.0697(14) 0.0347(13) 0.0385(11) 0.0296(12)

_geom_special_details            
;
 All esds (except the esd in the dihedral angle between two l.s. planes)
 are estimated using the full covariance matrix.  The cell esds are taken
 into account individually in the estimation of esds in distances, angles
 and torsion angles; correlations between esds in cell parameters are only
 used when they are defined by crystal symmetry.  An approximate (isotropic)
 treatment of cell esds is used for estimating esds involving l.s. planes.
;
loop_
_geom_bond_atom_site_label_1
_geom_bond_atom_site_label_2
_geom_bond_distance
_geom_bond_site_symmetry_2
_geom_bond_publ_flag
Fe1 S7 2.2958(4) . ?
Fe1 S14 2.3074(4) . ?
Fe1 S21 2.2846(4) . ?
Fe1 S2 2.3177(4) . ?
Fe1 S16 2.2972(4) . ?
Fe1 S9 2.2981(4) . ?
S7 C3 1.6907(13) . ?
S14 C10 1.6846(13) . ?
S21 C17 1.6922(14) . ?
S2 C3 1.6937(13) . ?
S16 C17 1.6954(14) . ?
S9 C10 1.6954(14) . ?
O18 C17 1.3090(16) . ?
O18 C19 1.4745(17) . ?
O11 C10 1.3135(16) . ?
O11 C12 1.4740(18) . ?
O4 C3 1.3082(16) . ?
O4 C5 1.4791(16) . ?
C19 H19 0.9800 . ?
C19 C20 1.496(2) . ?
C19 C22 1.505(2) . ?
C5 H5 0.9800 . ?
C5 C6 1.503(2) . ?
C5 C8 1.493(2) . ?
C12 H12 0.9800 . ?
C12 C13 1.506(2) . ?
C12 C15 1.502(3) . ?
C20 H20A 0.9600 . ?
C20 H20B 0.9600 . ?
C20 H20C 0.9600 . ?
C13 H13A 0.9600 . ?
C13 H13B 0.9600 . ?
C13 H13C 0.9600 . ?
C15 H15A 0.9600 . ?
C15 H15B 0.9600 . ?
C15 H15C 0.9600 . ?
C6 H6A 0.9600 . ?
C6 H6B 0.9600 . ?
C6 H6C 0.9600 . ?
C8 H8A 0.9600 . ?
C8 H8B 0.9600 . ?
C8 H8C 0.9600 . ?
C22 H22A 0.9600 . ?
C22 H22B 0.9600 . ?
C22 H22C 0.9600 . ?

loop_
_geom_angle_atom_site_label_1
_geom_angle_atom_site_label_2
_geom_angle_atom_site_label_3
_geom_angle
_geom_angle_site_symmetry_1
_geom_angle_site_symmetry_3
_geom_angle_publ_flag
S7 Fe1 S14 95.195(14) . . ?
S7 Fe1 S2 75.765(13) . . ?
S7 Fe1 S16 98.888(15) . . ?
S7 Fe1 S9 165.630(15) . . ?
S14 Fe1 S2 96.812(14) . . ?
S21 Fe1 S7 93.673(13) . . ?
S21 Fe1 S14 93.143(14) . . ?
S21 Fe1 S2 166.059(15) . . ?
S21 Fe1 S16 76.443(13) . . ?
S21 Fe1 S9 97.953(14) . . ?
S16 Fe1 S14 162.936(15) . . ?
S16 Fe1 S2 95.955(15) . . ?
S16 Fe1 S9 92.051(14) . . ?
S9 Fe1 S14 75.827(13) . . ?
S9 Fe1 S2 93.940(14) . . ?
C3 S7 Fe1 85.66(5) . . ?
C10 S14 Fe1 85.18(5) . . ?
C17 S21 Fe1 85.12(5) . . ?
C3 S2 Fe1 84.89(5) . . ?
C17 S16 Fe1 84.64(5) . . ?
C10 S9 Fe1 85.23(5) . . ?
C17 O18 C19 119.76(11) . . ?
C10 O11 C12 120.12(11) . . ?
C3 O4 C5 120.75(11) . . ?
S14 C10 S9 113.71(8) . . ?
O11 C10 S14 127.18(11) . . ?
O11 C10 S9 119.09(10) . . ?
S7 C3 S2 113.66(7) . . ?
O4 C3 S7 119.41(10) . . ?
O4 C3 S2 126.92(10) . . ?
S21 C17 S16 113.61(7) . . ?
O18 C17 S21 119.52(10) . . ?
O18 C17 S16 126.87(10) . . ?
O18 C19 H19 109.9 . . ?
O18 C19 C20 105.97(13) . . ?
O18 C19 C22 107.26(14) . . ?
C20 C19 H19 109.9 . . ?
C20 C19 C22 113.65(14) . . ?
C22 C19 H19 109.9 . . ?
O4 C5 H5 110.3 . . ?
O4 C5 C6 105.77(13) . . ?
O4 C5 C8 107.29(13) . . ?
C6 C5 H5 110.3 . . ?
C8 C5 H5 110.3 . . ?
C8 C5 C6 112.79(15) . . ?
O11 C12 H12 109.7 . . ?
O11 C12 C13 104.65(13) . . ?
O11 C12 C15 109.39(14) . . ?
C13 C12 H12 109.7 . . ?
C15 C12 H12 109.7 . . ?
C15 C12 C13 113.57(15) . . ?
C19 C20 H20A 109.5 . . ?
C19 C20 H20B 109.5 . . ?
C19 C20 H20C 109.5 . . ?
H20A C20 H20B 109.5 . . ?
H20A C20 H20C 109.5 . . ?
H20B C20 H20C 109.5 . . ?
C12 C13 H13A 109.5 . . ?
C12 C13 H13B 109.5 . . ?
C12 C13 H13C 109.5 . . ?
H13A C13 H13B 109.5 . . ?
H13A C13 H13C 109.5 . . ?
H13B C13 H13C 109.5 . . ?
C12 C15 H15A 109.5 . . ?
C12 C15 H15B 109.5 . . ?
C12 C15 H15C 109.5 . . ?
H15A C15 H15B 109.5 . . ?
H15A C15 H15C 109.5 . . ?
H15B C15 H15C 109.5 . . ?
C5 C6 H6A 109.5 . . ?
C5 C6 H6B 109.5 . . ?
C5 C6 H6C 109.5 . . ?
H6A C6 H6B 109.5 . . ?
H6A C6 H6C 109.5 . . ?
H6B C6 H6C 109.5 . . ?
C5 C8 H8A 109.5 . . ?
C5 C8 H8B 109.5 . . ?
C5 C8 H8C 109.5 . . ?
H8A C8 H8B 109.5 . . ?
H8A C8 H8C 109.5 . . ?
H8B C8 H8C 109.5 . . ?
C19 C22 H22A 109.5 . . ?
C19 C22 H22B 109.5 . . ?
C19 C22 H22C 109.5 . . ?
H22A C22 H22B 109.5 . . ?
H22A C22 H22C 109.5 . . ?
H22B C22 H22C 109.5 . . ?

loop_
_geom_torsion_atom_site_label_1
_geom_torsion_atom_site_label_2
_geom_torsion_atom_site_label_3
_geom_torsion_atom_site_label_4
_geom_torsion
_geom_torsion_site_symmetry_1
_geom_torsion_site_symmetry_2
_geom_torsion_site_symmetry_3
_geom_torsion_site_symmetry_4
_geom_torsion_publ_flag
Fe1 S7 C3 S2 1.52(7) . . . . ?
Fe1 S7 C3 O4 -177.52(11) . . . . ?
Fe1 S14 C10 S9 2.13(7) . . . . ?
Fe1 S14 C10 O11 -176.32(13) . . . . ?
Fe1 S21 C17 S16 -3.92(6) . . . . ?
Fe1 S21 C17 O18 175.81(10) . . . . ?
Fe1 S2 C3 S7 -1.50(7) . . . . ?
Fe1 S2 C3 O4 177.45(13) . . . . ?
Fe1 S16 C17 S21 3.90(6) . . . . ?
Fe1 S16 C17 O18 -175.80(12) . . . . ?
Fe1 S9 C10 S14 -2.13(7) . . . . ?
Fe1 S9 C10 O11 176.45(11) . . . . ?
C10 O11 C12 C13 156.48(14) . . . . ?
C10 O11 C12 C15 -81.50(17) . . . . ?
C3 O4 C5 C6 -129.32(15) . . . . ?
C3 O4 C5 C8 110.06(16) . . . . ?
C17 O18 C19 C20 -146.92(13) . . . . ?
C17 O18 C19 C22 91.34(17) . . . . ?
C19 O18 C17 S21 -172.43(10) . . . . ?
C19 O18 C17 S16 7.26(18) . . . . ?
C5 O4 C3 S7 -179.33(11) . . . . ?
C5 O4 C3 S2 1.8(2) . . . . ?
C12 O11 C10 S14 3.06(19) . . . . ?
C12 O11 C10 S9 -175.31(10) . . . . ?

_shelx_res_file                  
;
TITL s5053r_a.res in P2(1)/n
REM Old TITL s5053r in P2(1)/n
REM SHELXT solution in P2(1)/n
REM R1 0.077, Rweak 0.005, Alpha 0.024, Orientation as input
REM Formula found by SHELXT: C12 O3 S6 Fe
CELL 0.71073 9.8787 9.6899 21.8298 90 101.469 90
ZERR 4 0.0002 0.0002 0.0005 0 0.002 0
LATT 1
SYMM 0.5-X,0.5+Y,0.5-Z
SFAC C H Fe O S
UNIT 48 84 4 12 24

L.S. 4
PLAN  12
SIZE 0.35 0.4 0.2
BOND $H
LIST 6
MORE -1
CONF
fmap 2
acta 52
REM <olex2.extras>
REM <HklSrc "%.\\s5053r.hkl">
REM </olex2.extras>

WGHT    0.022000    0.872800
FVAR       0.39587
FE1   3    0.769456    0.636980    0.671586    11.00000    0.01916    0.02307 =
         0.02076   -0.00065    0.00376   -0.00077
S7    5    0.584745    0.577370    0.715373    11.00000    0.02305    0.03144 =
         0.01816   -0.00104    0.00393   -0.00542
S14   5    0.696618    0.860445    0.648014    11.00000    0.02492    0.02593 =
         0.02997    0.00304    0.01152    0.00187
S21   5    0.904324    0.698555    0.765134    11.00000    0.02434    0.02326 =
         0.02577   -0.00323    0.00068   -0.00021
S2    5    0.616770    0.531192    0.590900    11.00000    0.02507    0.03771 =
         0.02013   -0.00359    0.00634   -0.00676
S16   5    0.905001    0.445780    0.699821    11.00000    0.02968    0.02478 =
         0.02597   -0.00328    0.00201    0.00337
S9    5    0.911662    0.715465    0.607625    11.00000    0.02315    0.03020 =
         0.03118   -0.00070    0.01123    0.00023
O18   4    1.085844    0.508435    0.805591    11.00000    0.02237    0.03318 =
         0.02848    0.00069    0.00096    0.00360
O11   4    0.862718    0.973082    0.577745    11.00000    0.03630    0.02845 =
         0.03517    0.00359    0.01578   -0.00442
O4    4    0.388844    0.463332    0.634207    11.00000    0.02634    0.05427 =
         0.01974   -0.00360    0.00403   -0.01672
C10   1    0.824480    0.866267    0.607243    11.00000    0.02306    0.02795 =
         0.02308   -0.00118    0.00527   -0.00421
C3    1    0.513534    0.515236    0.643849    11.00000    0.02301    0.02547 =
         0.02059    0.00242    0.00369   -0.00278
C17   1    0.979748    0.542579    0.762104    11.00000    0.02081    0.02639 =
         0.02387    0.00196    0.00573   -0.00087
C19   1    1.162685    0.380551    0.799143    11.00000    0.02890    0.03642 =
         0.03574    0.00738    0.00920    0.01100
AFIX  13
H19   2    1.101275    0.312909    0.774327    11.00000   -1.20000
AFIX   0
C5    1    0.324173    0.406749    0.572373    11.00000    0.02973    0.04701 =
         0.01978   -0.00442    0.00081   -0.01277
AFIX  13
H5    2    0.379811    0.429899    0.541311    11.00000   -1.20000
AFIX   0
C12   1    0.795631    1.108107    0.580763    11.00000    0.04882    0.02535 =
         0.03439    0.00028    0.01547   -0.00308
AFIX  13
H12   2    0.778351    1.123049    0.622942    11.00000   -1.20000
AFIX   0
C20   1    1.211652    0.327263    0.864092    11.00000    0.03323    0.05302 =
         0.04258    0.01724    0.00398    0.00818
AFIX 137
H20A  2    1.272912    0.393352    0.887913    11.00000   -1.50000
H20B  2    1.259681    0.241613    0.862513    11.00000   -1.50000
H20C  2    1.133786    0.312629    0.883528    11.00000   -1.50000
AFIX   0
C13   1    0.899594    1.211698    0.567364    11.00000    0.07234    0.03463 =
         0.05889    0.00182    0.02581   -0.01562
AFIX 137
H13A  2    0.983453    1.203032    0.598060    11.00000   -1.50000
H13B  2    0.863147    1.303180    0.568954    11.00000   -1.50000
H13C  2    0.918461    1.194926    0.526535    11.00000   -1.50000
AFIX   0
C15   1    0.661343    1.111227    0.534229    11.00000    0.05820    0.04600 =
         0.05389    0.01455    0.00460    0.00605
AFIX 137
H15A  2    0.678011    1.091094    0.493309    11.00000   -1.50000
H15B  2    0.620505    1.201135    0.534187    11.00000   -1.50000
H15C  2    0.599699    1.043446    0.545453    11.00000   -1.50000
AFIX   0
C6    1    0.184469    0.473670    0.555583    11.00000    0.06491    0.04074 =
         0.04635   -0.01282   -0.02603    0.01235
AFIX 137
H6A   2    0.134173    0.457290    0.588252    11.00000   -1.50000
H6B   2    0.134524    0.435254    0.517140    11.00000   -1.50000
H6C   2    0.195466    0.571217    0.550629    11.00000   -1.50000
AFIX   0
C8    1    0.315989    0.253817    0.579334    11.00000    0.06980    0.04318 =
         0.04642   -0.01082   -0.01414    0.01365
AFIX 137
H8A   2    0.407388    0.216833    0.592179    11.00000   -1.50000
H8B   2    0.273006    0.213782    0.540044    11.00000   -1.50000
H8C   2    0.262314    0.232534    0.610254    11.00000   -1.50000
AFIX   0
C22   1    1.277978    0.417776    0.766319    11.00000    0.04923    0.09469 =
         0.06965    0.03467    0.03848    0.02962
AFIX 137
H22A  2    1.239930    0.456455    0.726092    11.00000   -1.50000
H22B  2    1.329989    0.336432    0.761094    11.00000   -1.50000
H22C  2    1.337554    0.484187    0.790833    11.00000   -1.50000
AFIX   0
HKLF 4

REM  s5053r_a.res in P2(1)/n
REM R1 =  0.0231 for    4708 Fo > 4sig(Fo)  and  0.0288 for all    5332 data
REM    205 parameters refined using      0 restraints

END

WGHT      0.0220      0.8728

REM Highest difference peak  0.427,  deepest hole -0.395,  1-sigma level  0.051
Q1    1   0.2414  0.5074  0.5414  11.00000  0.05    0.43
Q2    1   0.7751  0.8789  0.6344  11.00000  0.05    0.34
Q3    1   0.5580  0.4955  0.6167  11.00000  0.05    0.29
Q4    1   0.8815  0.8039  0.6126  11.00000  0.05    0.28
Q5    1   0.5225  0.5508  0.6791  11.00000  0.05    0.28
Q6    1   0.8357  0.5181  0.6763  11.00000  0.05    0.26
Q7    1   1.1834  0.3463  0.8266  11.00000  0.05    0.25
Q8    1   0.6968  0.5795  0.6210  11.00000  0.05    0.24
Q9    1   0.7299  1.1114  0.5586  11.00000  0.05    0.24
Q10   1   0.9671  0.6163  0.7657  11.00000  0.05    0.23
Q11   1   0.7067  0.7598  0.6597  11.00000  0.05    0.23
Q12   1   0.8446  0.6841  0.6317  11.00000  0.05    0.23
;
_shelx_res_checksum              75435
_olex2_submission_special_instructions 'No special instructions were received'
_oxdiff_exptl_absorpt_empirical_details 
;
Empirical correction (ABSPACK) includes:
- Absorption correction using spherical harmonics
- Frame scaling
;
_oxdiff_exptl_absorpt_empirical_full_max 1.425
_oxdiff_exptl_absorpt_empirical_full_min 0.632
